# Supplementary material for: Probabilistic modeling of bifurcations in single-cell gene expression data using a Bayesian mixture of factor analyzers
Source: Wellcome Open Res. 2017 Mar 15;2:19. [Version 1] doi: 10.12688/wellcomeopenres.11087.1 (PMC5428745; doi:10.12688/wellcomeopenres.11087.1)
Supplement: Supplementary file 1 [file wellcomeopenres-2-11959-s0000.tgz]

Archive with 1 entries (1 files):
- 1cb4b727-ab36-4cc0-9159-f0455e8e1e9e.pdf
